# Supplementary material for: Endothelial cannabinoid CB1 receptor deficiency reduces shear stress-induced arterial inflammation and lipid uptake
Source: Nat Commun. 2026 Jul 7;17:5939. doi: 10.1038/s41467-026-75214-2 (PMC13342577; doi:10.1038/s41467-026-75214-2)
Supplement: Supplementary file 4 — Source data [file 41467_2026_75214_MOESM4_ESM.zip]

Archive with 2 entries (2 files):
- Supplemental Figures.xlsx
- Main Figures.xlsx
