# Supplementary material for: Endothelial cannabinoid CB1 receptor deficiency reduces shear stress-induced arterial inflammation and lipid uptake
Source: Nat Commun. 2026 Jul 7;17:5939. doi: 10.1038/s41467-026-75214-2 (PMC13342577; doi:10.1038/s41467-026-75214-2)
Supplement: Supplementary file 4 — Source data [file 41467_2026_75214_MOESM4_ESM.zip › Supplemental Figures.xlsx]

## Sheet: Fig S2C
	DAGL mRNA expression
Condition	Static	LSS	OSS
HAoECs Experiment 1	0.531675	1.1129	1.47086
HAoECs Experiment 2	0.284834	0.514535	2.63408
HAoECs Experiment 3	2.18349	0.75183	1.64539
HAoECs Experiment 4	1.3232	0.8827	1.9454
HAoECs Experiment 5	0.8676	1.08933	1.32545
HAoECs Experiment 6	0.5657	0.795	2.18492
P value calculated by Kruskal-Wallis H test with Dunn's multiple comparisons test	Summary	Adjusted P Value
Static vs. LSS	ns	>0.9999
Static vs. OSS	*	0.0331
LSS vs. OSS	*	0.0242
	MGLL mRNA expression
Condition	Static	LSS	OSS
HAoECs Experiment 1	0.799612	0.564025	0.361972
HAoECs Experiment 2	0.378441	0.251252	0.388775
HAoECs Experiment 3	1.82195	1.08922	0.511845
HAoECs Experiment 4	0.4353	0.1221	0.7682
HAoECs Experiment 5	0.878	1.03293	1.232
HAoECs Experiment 6	1.32893	0.89283	0.798232
P value calculated by Kruskal-Wallis H test with Dunn's multiple comparisons test	Summary	Adjusted P Value
Static vs. LSS	ns	>0.9999
Static vs. OSS	ns	0.9912
LSS vs. OSS	ns	>0.9999

## Sheet: Fig S3A
	HR (bpm)
	0 wksWD	4 wksWD
Cnr1EC-WT	471.281	442.397
	404.551	428.235
	404.608	435.748
	474.369	429.173
	391.487	440.773
Cnr1EC-KO	371.935	483.433
	416.646	417.584
	440.372	444.925
	418.574	463.097
P value calculated by Mixed effect analysis with Uncorrected Fisher's LSD	Summary	P Value
Cnr1EC-WT
0 wks WD vs. 4 wks WD	ns	0.7446
Cnr1EC-KO
0 wks WD vs. 4 wks WD	ns	0.0655
0 wks WD
Cnr1EC-WT vs. Cnr1EC-KO	ns	0.38
4 wks WD
Cnr1EC-WT vs. Cnr1EC-KO	ns	0.3903

## Sheet: Fig S3B
	FS (%)
	0 wksWD	4 wksWD
Cnr1EC-WT	33.5727	31.0231
	27.4301	25.6591
	39.5141	24.7531
	34.3411	26.4283
	34.0278	31.0526
Cnr1EC-KO	36.5867	44.2006
	32.5602	30.3272
	37.4877	33.6585
	28.9665	33.6431
P value calculated by Mixed effect analysis with Uncorrected Fisher's LSD	Summary	P Value
Cnr1EC-WT
0 wks WD vs. 4 wks WD	*	0.044
Cnr1EC-KO
0 wks WD vs. 4 wks WD	ns	0.5867
0 wks WD
Cnr1EC-WT vs. Cnr1EC-KO	ns	0.967
4 wks WD
Cnr1EC-WT vs. Cnr1EC-KO	*	0.02

## Sheet: Fig S3C
	EF (%)
	0 wksWD	4 wksWD
Cnr1EC-WT	63.5455	60.1903
	54.3725	51.4758
	70.917	49.9676
	64.2545	52.6838
	60.346	59.552
Cnr1EC-KO	67.1614	76.8005
	62.0332	58.6302
	68.5569	63.6
	56.6805	63.6551
P value calculated by Mixed effect analysis with Uncorrected Fisher's LSD	Summary	P Value
Cnr1EC-WT
0 wks WD vs. 4 wks WD	ns	0.0609
Cnr1EC-KO
0 wks WD vs. 4 wks WD	ns	0.619
0 wks WD
Cnr1EC-WT vs. Cnr1EC-KO	ns	0.8226
4 wks WD
Cnr1EC-WT vs. Cnr1EC-KO	*	0.0171
Cnr1EC-WT	Cnr1EC-KO
63.5455	60.1903
54.3725	51.4758
70.917	49.9676
64.2545	52.6838
60.346	59.552
67.1614	76.8005
62.0332	58.6302
68.5569	63.6
56.6805	63.6551

## Sheet: Fig S3D
	LVID (mm)
	0 wksWD	4 wksWD
Cnr1EC-WT	2.2347	2.16004
	2.52723	2.64835
	2.22454	2.70535
	2.42408	2.64012
	2.18591	2.59706
Cnr1EC-KO	2.38849	1.76182
	2.3297	2.52551
	2.20504	2.27073
	2.51421	2.22486
P value calculated by Mixed effect analysis with Uncorrected Fisher's LSD	Summary	P Value
Cnr1EC-WT
0 wks WD vs. 4 wks WD	ns	0.1245
Cnr1EC-KO
0 wks WD vs. 4 wks WD	ns	0.3052
0 wks WD
Cnr1EC-WT vs. Cnr1EC-KO	ns	0.7836
4 wks WD
Cnr1EC-WT vs. Cnr1EC-KO	*	0.0267

## Sheet: Fig S3E
Atheroprone (aortic arch)	Peak systolic velocity (mm/s)
	0 wksWD	4 wksWD
Cnr1EC-WT	-846.346	-955.261
	-574.846	-813.725
	-849.145	-797.12
	-616.986	-987.068
	-739.805	-800.705
Cnr1EC-KO	-854.205	-550.241
	-1109.67	-611.288
	-827.368	-552.219
	-1121.75	-809.834
P value calculated by Mixed effect analysis with Uncorrected Fisher's LSD	Summary	P Value
Cnr1EC-WT
0 wks WD vs. 4 wks WD	ns	0.0537
Cnr1EC-KO
0 wks WD vs. 4 wks WD	**	0.0017
0 wks WD
Cnr1EC-WT vs. Cnr1EC-KO	**	0.0094
4 wks WD
Cnr1EC-WT vs. Cnr1EC-KO	*	0.0128

## Sheet: Fig S3F
Atheroresistant (aortic arch)	Peak systolic velocity (mm/s)
	0 wksWD	4 wksWD
Cnr1EC-WT	-851.452	-923.538
	-1112.39	-809.905
	-1048.4	-865.637
	-869.495	-1269.78
	-777.068	-701.685
Cnr1EC-KO	-736.824	-875.838
	-857.713	-745.207
	-768.334	-728.356
	-815.599	-925.092
P value calculated by Mixed effect analysis with Uncorrected Fisher's LSD	Summary	P Value
Cnr1EC-WT
0 wks WD vs. 4 wks WD	ns	0.852
Cnr1EC-KO
0 wks WD vs. 4 wks WD	ns	0.8205
0 wks WD
Cnr1EC-WT vs. Cnr1EC-KO	ns	0.1857
4 wks WD
Cnr1EC-WT vs. Cnr1EC-KO	ns	0.3489

## Sheet: Fig S3G
Atheroprone (aortic root)	Peak systolic velocity (mm/s)
	0 wksWD	4 wksWD
Cnr1EC-WT	2049.27	1311.8
	1010.58	1242.02
	1517.07	1414.36
	1489.55	1324.96
	1002.94	1360.69
Cnr1EC-KO	1723.78	1187.2
	2023.77	1326.34
	1993.32	1107.74
	2161.97	1023.65
P value calculated by Mixed effect analysis with Uncorrected Fisher's LSD	Summary	P Value
Cnr1EC-WT
0 wks WD vs. 4 wks WD	ns	0.6159
Cnr1EC-KO
0 wks WD vs. 4 wks WD	***	0.0005
0 wks WD
Cnr1EC-WT vs. Cnr1EC-KO	**	0.0056
4 wks WD
Cnr1EC-WT vs. Cnr1EC-KO	ns	0.3405

## Sheet: Fig S4B
Phospho-c-Jun MFI in HAoECs
Time (min)	Phospho-c-Jun MFI
ctrl	36032
5	233991
15	304416
30	348734
60	344184

## Sheet: Fig S4C
CNR1 mRNA fold change
siScr	siCNR1
1.04821	0.11872
0.951791	0.26897
1.15529	0.203072
0.844706	0.225371
0.990226	0.182984
1.00977	0.135684
P value calculated by Mann-Whitney U test	Summary	P Value
siScr vs siCNR1	**	0.0022

[truncated: 36 more sheets: Fig S4D, Fig S4E, Fig S4F, Fig S4H, unkn.Fig S4H, Fig S5C, Fig S5D, Fig S6A, Fig S6B, Fig S6C, Fig S6D, Fig S6E, Fig S7D, Fig S8A, Fig S8C, Tabelle1, Fig S8D, Fig S8E, Fig S8F, Fig S9A …]
