# Supplementary material for: Endothelial cannabinoid CB1 receptor deficiency reduces shear stress-induced arterial inflammation and lipid uptake
Source: Nat Commun. 2026 Jul 7;17:5939. doi: 10.1038/s41467-026-75214-2 (PMC13342577; doi:10.1038/s41467-026-75214-2)
Supplement: Supplementary file 4 — Source data [file 41467_2026_75214_MOESM4_ESM.zip › Main Figures.xlsx]

## Sheet: Fig 1E
Apoe-/- mice- Cnr1+spots/CD31+ cells	AP (patheroprone)	AR (atheroresistant)
Apoe-/- mice 1	15.767	6.534
Apoe-/- mice 2	14.675	7.272
Apoe-/- mice 3	15.519	8.328
Apoe-/- mice 4	32.015	8.066
Apoe-/- mice 5	25.738	2.517
Apoe-/- mice 6	46.882	18.204
P value calculated by Mann Whitney test	0.0152

## Sheet: Fig 1G
	DAGL mRNA expression
Condition	Static	LSS	OSS
HAoECs Experiment 1	1.08934	1.40991	2.92548
HAoECs Experiment 2	1.21688	0.792822	1.31037
HAoECs Experiment 3	1.02552	1.10226	2.90011
HAoECs Experiment 4	0.71788	0.985848	1.5386
HAoECs Experiment 5	0.924829	1.8258	2.8271
HAoECs Experiment 6	1.02554	1.49085	3.29625
P value calculated by one-way ANOVA with Tukey post hoc tests	Adjusted P Value
Static vs. LSS	ns
Static vs. OSS	0.0131
LSS vs. OSS	ns

## Sheet: Fig 2B
	VE-cadherin mean fluorescence intensity
	atheroresistant, AR	atheroprone, AP
Cnr1EC-WT mice 1	13.922	8.934
Cnr1EC-WT mice 2	7.178	10.698
Cnr1EC-WT mice 3	6.79	7.82333
Cnr1EC-WT mice 4	12.6867	13.8767
Cnr1EC-WT mice 5	14.4033	12.01
Cnr1EC-KO mice 1	13.72	13.976
Cnr1EC-KO mice 2	14.916	10.132
Cnr1EC-KO mice 3	12.5267	9.77667
Cnr1EC-KO mice 4	21.9	19.7667
Cnr1EC-KO mice 5	17.83	13.0633
Cnr1EC-KO mice 6	16.91	9.67
P value calculated by Two-way ANOVA with Sidak post hoc tests	Summary	Adjusted P Value
Cnr1EC-WT - Cnr1EC-KO
AR	*	0.0393
AP	ns	0.5557

## Sheet: Fig 2C
	EC Elongation factor (Width/Height)
	atheroresistant, AR	atheroprone, AP
Cnr1EC-WT mice 1	2.25189	0.617359
Cnr1EC-WT mice 2	2.79272	0.593208
Cnr1EC-WT mice 3	2.29769	1
Cnr1EC-WT mice 4	1.70869	1.14342
Cnr1EC-WT mice 5	2.95581	1.2938
Cnr1EC-KO mice 1	2.96653	2.6253
Cnr1EC-KO mice 2	2.73411	1.57766
Cnr1EC-KO mice 3	3.57443	2.55237
Cnr1EC-KO mice 4	3.63589	2.11368
Cnr1EC-KO mice 5	2.61433	2.37061
Cnr1EC-KO mice 6	3.23472	1.15213
P value calculated by Two-way ANOVA with Sidak post hoc tests	Summary	Adjusted P Value
Cnr1EC-WT - Cnr1EC-KO
AR	*	0.0405
AP	**	0.0018

## Sheet: Fig 2D
	ICAM mean fluorescence intensity
	atheroresistant, AR	atheroprone, AP
Cnr1EC-WT mice 1	17.882	27.154
Cnr1EC-WT mice 2	16.504	18.654
Cnr1EC-WT mice 3	11.92	14.6367
Cnr1EC-WT mice 4	10.6767	17.3233
Cnr1EC-WT mice 5	9.37	16.7667
Cnr1EC-KO mice 1	6.572	12.198
Cnr1EC-KO mice 2	6.572	8.382
Cnr1EC-KO mice 3	7.40667	9.24667
Cnr1EC-KO mice 4	8.16	8.91333
Cnr1EC-KO mice 5	9.24	6.90667
Cnr1EC-KO mice 6	3.935	4.052
P value calculated by Two-way ANOVA with Sidak post hoc tests	Summary	Adjusted P Value
Cnr1EC-WT - Cnr1EC-KO
AR	*	0.0122
AP	***	0.0001

## Sheet: Fig 2F
Evans blue positive area/ aortic arch area (%)
Cnr1EC-WT mice	Cnr1EC-KO mice
6.5232	2.87362
13.114	3.0624
17.1779	1.38629
20.1213	6.3242
10.3224	3.4353
	2.13421
	9.93948
	2.77264
P value calculated by Mann-Whitney U	Summary	P Value
Cnr1EC-WT - Cnr1EC-KO	**	0.0031
Evans blue positive area/ descending aorta area (%)
Cnr1EC-WT mice	Cnr1EC-KO mice
4.05981	0.274534
5.96573	3.77377
1.20178	0.651255
2.34535	1.32342
5.24334	3.45332
	2.12131
	1.32421
	1.72764
P value calculated by Mann-Whitney U	Summary	P Value
Cnr1EC-WT - Cnr1EC-KO	ns	0.0932

## Sheet: Fig 3G
p-c-Jun fluorescence intensity fold change
DMSO	AM281
0.8	0.76
0.76	0.73
1.03	0.54
0.93	0.76
1.42	1.03
1.06	0.72
vehicle or 1 μM AM281 for 5 min prior to 30 min TNFα stimulation
P value calculated by Mann-Whitney U	Summary	P Value
DMSO - AM281	*	0.0303

## Sheet: Fig 4B
	4 wks WD Plaque area (μm2)
	male	female
Cnr1EC-WT	9436.44	50753.7
	4066.37	92056.2
	3043.64	231706
	7930.03	84249.6
	26834.8	229791
	45458.6	139928
	42612.7	72315.8
	42398.2	52066.7
	45442.2	64533.1
	90571.1	91209
	65878.5	41577.4
		52454.9
		40855
		213734
		202944
		339442
Cnr1EC-KO	46758.1	153720
	35691.9	159213
	34412.2	100626
	20884.5	182502
	34859.9	156174
	34447	145455
	38070.2	103297
	31960	133812
	36885.4	179265
	29482.1	63628.9
	19175.5	98433.5
	11880.2	35021.6
	22652.7	89092.4
	11544.7
	16334.4
	19117.9
P value calculated by Two-way ANOVA with Sidak post hoc tests	Summary	P Value
Cnr1EC-WT vs Cnr1EC-KO (Male)	NS	0.9335
Cnr1EC-WT vs Cnr1EC-KO (Female)	NS	0.9947

## Sheet: Fig 4E
Aortic arch plaque area (%)
Cnr1EC-WT	Cnr1EC-KO
2.53367	0.910963
1.14685	0.53709
1.81025	1.68062
3.02217	0.199818
	0.392927
P value calculated by Mann Whitney U tests	Summary	P Value
Cnr1EC-WT vs Cnr1EC-KO (female)	*	0.0317

## Sheet: Fig 4F
Adominal aorta plaque area (%)
Cnr1EC-WT	Cnr1EC-KO
0.727575	0.393366
0.819963	1.27258
0.854701	0.289694
1.9433	0.29346
	0.505163
P value calculated by Mann Whitney U tests	Summary	P Value
Cnr1EC-WT vs Cnr1EC-KO (female)	NS	0.1111

[truncated: 19 more sheets: Fig 4H, Fig 4I, Fig 5A, Fig 5E, Fig 5D, Fig 5F, Fig 5I, Fig 5J, Fig 6B, Fig 6D , Fig 6F, Fig 6G, Fig 6I, Fig 7B, Fig 7C, Fig 8D, Fig 8E, Fig 8G, Fig 8H]
